# Supplementary material for: Identification of the Keratin-Associated Protein 22-2 Gene in the Capra hircus and Association of Its Variation with Cashmere Traits
Source: Animals (Basel). 2023 Sep 4;13(17):2806. doi: 10.3390/ani13172806 (PMC10487131; doi:10.3390/ani13172806)
Supplement: Supplementary file 1 [file animals-13-02806-s001.zip]

Archive with 1 entries (1 files):
- animals-2543791-supplementary.pdf
